# Supplementary material for: Characterization of Biological Properties of Individual Phenolamides and Phenolamide-Enriched Leaf Tomato Extracts
Source: Molecules. 2023 Feb 6;28(4):1552. doi: 10.3390/molecules28041552 (PMC9966281; doi:10.3390/molecules28041552)
Supplement: Supplementary file 1 [file molecules-28-01552-s001.zip]

Archive with 1 entries (1 files):
- molecules-2164619-supplementary.pdf
